# Supplementary material for: Heavy Metal Pollution and Health-Ecological Risk Assessment in Agricultural Soils: A Case Study from the Yellow River Bend Industrial Parks
Source: Toxics. 2025 Sep 30;13(10):834. doi: 10.3390/toxics13100834 (PMC12567825; doi:10.3390/toxics13100834)
Supplement: Supplementary file 1 [file toxics-13-00834-s001.zip]

Archive with 1 entries (1 files):
- toxics-3806796-supplementary.pdf
